# Supplementary material for: Nanoparticle-based targeting of microglia improves the neural regeneration enhancing effects of immunosuppression in the zebrafish retina
Source: Commun Biol. 2023 May 18;6:534. doi: 10.1038/s42003-023-04898-9 (PMC10193316; doi:10.1038/s42003-023-04898-9)
Supplement: Supplementary file 4 — Supplemental Data 1 [file 42003_2023_4898_MOESM4_ESM.xlsx]

## Sheet: ALL HITS (share)
MtzDDexvsMtz								No MTZ vs MTZ								No MTZ DDex vs MTZ DDex								NoMTZDDex vs NoMTZ								NoMTZ vs MTZDDex								NoMTZDDex vs MTZ
DOWN	Gene Name	Fold Change	UP	Gene Name	Fold Change			DOWN	Gene Name	Fold Change	UP	Gene Name	Fold Change			DOWN	Gene Name	Fold Change	UP	Gene Name	Fold Change			DOWN	Gene Name	Fold Change	UP	Gene Name	Fold Change			DOWN	Gene Name	Fold Change	UP	Gene Name	Fold Change			DOWN	Gene Name	Fold Change	UP	Gene Name	Fold Change
ENSDART00000179836	unc13a	-10.0987	ENSDART00000138562	greb1l	10.3105			ENSDART00000131220	btg3	-8.81061	ENSDART00000163219	zgc:194906	10.5272			ENSDART00000065448	fabp6	-10.2519	ENSDART00000128167	nr1d2a	13.6307			ENSDART00000188080	rreb1a	-10.0017	ENSDART00000192024	opn1sw2	11.8242			ENSDART00000192250	mbd1b	-9.54929	ENSDART00000128167	nr1d2a	11.1645			ENSDART00000081018	jupa	-9.9241	ENSDART00000128167	nr1d2a	13.7536
ENSDART00000184392	ptpn23b	-9.93794	ENSDART00000163219	zgc:194906	10.1079			ENSDART00000164186	si:dkey-112g5.12	-8.71808	ENSDART00000138562	greb1l	10.5052			ENSDART00000077910	epdl2	-10.0506	ENSDART00000193163	pkma	12.4228			ENSDART00000185757	sdr42e1	-9.64622	ENSDART00000192250	mbd1b	10.7301			ENSDART00000186392	pbrm1l	-9.0117	ENSDART00000193163	pkma	10.6487			ENSDART00000001861	slc6a22.1	-9.65031	ENSDART00000192024	opn1sw2	11.838
ENSDART00000158713	traf3ip1	-9.65252	ENSDART00000188820	TENM2	9.97581			ENSDART00000191964	ybey	-8.38085	ENSDART00000188719	rbm39a	10.2592			ENSDART00000143936	dab1a	-9.90841	ENSDART00000182366	tefa	11.8943			ENSDART00000001861	slc6a22.1	-9.13427	ENSDART00000189486	mknk2b	10.3762			ENSDART00000181547	dzip1	-8.35892	ENSDART00000155126	znf516	10.4913			ENSDART00000185757	sdr42e1	-9.52097	ENSDART00000137184	atp1a1a.1	11.4079
ENSDART00000180924	anapc1	-9.50412	ENSDART00000191715	add3a	9.76881			ENSDART00000191205	paplna	-8.02741	ENSDART00000191756	txnrd3	10.2298			ENSDART00000081018	jupa	-9.90725	ENSDART00000192024	opn1sw2	11.8385			ENSDART00000187063	spsb4b	-8.95026	ENSDART00000186235	ndfip1	10.3561			ENSDART00000137927	snap25a	-8.22309	ENSDART00000137184	atp1a1a.1	10.4509			ENSDART00000186795	guk1a	-9.13885	ENSDART00000191756	txnrd3	11.0501
ENSDART00000155126	znf516	-9.33517	ENSDART00000193480	ATP9A	9.66601			ENSDART00000180924	anapc1	-8.0168	ENSDART00000189280	itpk1b	10.1542			ENSDART00000001861	slc6a22.1	-9.50314	ENSDART00000137184	atp1a1a.1	11.4079			ENSDART00000143936	dab1a	-8.71746	ENSDART00000144047	tnnc2	10.1928			ENSDART00000164186	si:dkey-112g5.12	-8.03451	ENSDART00000185925	fgfrl1b	10.3648			ENSDART00000180924	anapc1	-8.8835	ENSDART00000038514	sept2	10.962
ENSDART00000144862	ptpmt1	-8.91131	ENSDART00000189280	itpk1b	9.56382			ENSDART00000135093	ola1	-7.73637	ENSDART00000003839	nln	10.1132			ENSDART00000186392	pbrm1l	-9.13848	ENSDART00000188719	rbm39a	10.9209			ENSDART00000188334	phc1	-8.31529	ENSDART00000181035	clta	9.4088			ENSDART00000181511	HMBOX1	-8.0303	ENSDART00000188719	rbm39a	10.2592			ENSDART00000179836	unc13a	-8.77432	ENSDART00000188719	rbm39a	10.9209
ENSDART00000189540	C2H7orf25	-8.86232	ENSDART00000149940	adam23a	9.35841			ENSDART00000161750	plekhd1	-7.53678	ENSDART00000188820	TENM2	10.1127			ENSDART00000135914	olfm1b	-8.92573	ENSDART00000189486	mknk2b	10.59			ENSDART00000150412	irf7	-8.2975	ENSDART00000036275	tnni2a.4	9.3691			ENSDART00000131220	btg3	-7.84658	ENSDART00000138820	lrtm2a	9.73448			ENSDART00000121892	smad2	-8.71544	ENSDART00000189486	mknk2b	10.59
ENSDART00000047010	col1a1a	-8.76713	ENSDART00000002728	eif4enif1	9.35207			ENSDART00000148592	clic4	-7.53564	ENSDART00000182979	cacna2d1a	10.0256			ENSDART00000186795	guk1a	-8.79641	ENSDART00000155126	znf516	10.4843			ENSDART00000186795	guk1a	-8.23069	ENSDART00000192442	znf143a	9.06897			ENSDART00000173516	nucb2a	-7.51706	ENSDART00000092480	inpp4aa	9.63552			ENSDART00000188334	phc1	-8.57409	ENSDART00000138562	greb1l	10.4835
ENSDART00000092480	inpp4aa	-8.7556	ENSDART00000003839	nln	9.30999			ENSDART00000012457	si:dkey-275b16.2	-3.66389	ENSDART00000188080	rreb1a	10.0017			ENSDART00000188080	rreb1a	-8.5652	ENSDART00000185925	fgfrl1b	10.4358			ENSDART00000192994	arfip2b	-8.1153	ENSDART00000182115	zyg11	8.43757			ENSDART00000192516	eif4bb	-7.45635	ENSDART00000182888	pleca	9.62323			ENSDART00000193859	yrk	-8.46308	ENSDART00000181623	AL928999.2	10.386
ENSDART00000188076	taok3a	-8.54299	ENSDART00000149786	dhrsx	9.16203			ENSDART00000146128	uri1	-3.37017	ENSDART00000174355	tcf12	9.93071			ENSDART00000181547	dzip1	-8.37187	ENSDART00000092480	inpp4aa	10.4223			ENSDART00000185823	nlrx1	-7.9044	ENSDART00000111830	zfyve16	8.37047			ENSDART00000168260	nudc	-7.39966	ENSDART00000165136	CABZ01040054.1	9.53123			ENSDART00000191964	ybey	-8.3974	ENSDART00000186235	ndfip1	10.3561
ENSDART00000183632	mtmr9	-8.48148	ENSDART00000187760	rnf2	8.95393			ENSDART00000180275	zgc:162962	-2.6167	ENSDART00000137894	ISCU	9.76765			ENSDART00000193573	si:dkey-253d23.2	-8.25911	ENSDART00000186235	ndfip1	10.3561			ENSDART00000108534	tmem74b	-7.88929	ENSDART00000185177	comtb	8.29669			ENSDART00000161774	irx1a	-7.33396	ENSDART00000087661	sema5bb	9.35424			ENSDART00000192994	arfip2b	-8.337	ENSDART00000137894	ISCU	10.2026
ENSDART00000183479	plk1	-8.32911	ENSDART00000182979	cacna2d1a	8.89889			ENSDART00000080825	rtn3	-2.53276	ENSDART00000193480	ATP9A	9.7119			ENSDART00000187063	spsb4b	-8.18758	ENSDART00000009382	dnpep	10.2625			ENSDART00000127962	stox1	-7.85885	ENSDART00000164186	si:dkey-112g5.12	8.00952			ENSDART00000135914	olfm1b	-7.25508	ENSDART00000182366	tefa	9.34911			ENSDART00000187063	spsb4b	-8.25522	ENSDART00000144047	tnnc2	10.1928
ENSDART00000150108	ube3d	-8.30649	ENSDART00000184115	acta1b	8.68434			ENSDART00000134361	txn	-2.15664	ENSDART00000111555	fbxo10	9.64327			ENSDART00000192980	pip4k2ca	-7.86038	ENSDART00000182888	pleca	10.2031			ENSDART00000193848	me2	-7.43371	ENSDART00000186457	rpl3	7.81702			ENSDART00000144047	tnnc2	-7.18891	ENSDART00000184617	smad2	9.25489			ENSDART00000151101	trub2	-8.16308	ENSDART00000193836	ATP9A	10.1332
ENSDART00000148869	odc1	-8.28728	ENSDART00000004745	hnmt	8.66758			ENSDART00000180600	p2rx4a	-1.89597	ENSDART00000166028	mcf2la	9.58043			ENSDART00000155006	si:ch211-226h8.15	-7.85246	ENSDART00000144774	cacna1aa	10.1674			ENSDART00000151101	trub2	-7.36972	ENSDART00000182808	zfyve9a	7.77161			ENSDART00000121883	mybpc2a	-7.10711	ENSDART00000135580	eif2s3	9.23424			ENSDART00000150412	irf7	-8.0781	ENSDART00000003839	nln	10.1179
ENSDART00000187777	ccdc12	-8.25184	ENSDART00000138021	rbp7a	8.5522			ENSDART00000104757	casp8	-1.85939	ENSDART00000180719	bivm	9.49282			ENSDART00000185823	nlrx1	-7.7904	ENSDART00000181794	elf2b	10.006			ENSDART00000155006	si:ch211-226h8.15	-7.33784	ENSDART00000121883	mybpc2a	7.36401			ENSDART00000182115	zyg11	-6.81264	ENSDART00000187889	CR936359.2	9.19099			ENSDART00000191205	paplna	-8.02741	ENSDART00000133179	col11a2	10.0385
ENSDART00000191205	paplna	-8.02741	ENSDART00000184223	soga3b	8.40109			ENSDART00000130799	tp63	-1.78096	ENSDART00000149786	dhrsx	9.3702			ENSDART00000186735	zgc:153115	-7.7445	ENSDART00000165904	pdgfra	9.8517			ENSDART00000140639	si:ch211-208k15.1	-6.81863	ENSDART00000161128	grid2ipb	7.18336			ENSDART00000036275	tnni2a.4	-6.66921	ENSDART00000184392	ptpn23b	9.14752			ENSDART00000135093	ola1	-7.73637	ENSDART00000166479	spock3	10.0126
ENSDART00000188832	si:ch211-198n5.11	-7.97077	ENSDART00000141160	slc13a5a	8.36198			ENSDART00000020381	grap2a	-1.76733	ENSDART00000149940	adam23a	9.2207			ENSDART00000064973	paqr3b	-7.64176	ENSDART00000138820	lrtm2a	9.82887			ENSDART00000165538	dnaja1	-6.76052	ENSDART00000152522	aclyb	7.13705			ENSDART00000186097	igf2bp2b	-6.582	ENSDART00000158688	cep290	9.03438			ENSDART00000185823	nlrx1	-7.60453	ENSDART00000000198	sema6e	9.99751
ENSDART00000182366	tefa	-7.92671	ENSDART00000172238	mafgb	8.33708			ENSDART00000173067	loc564660	-1.61179	ENSDART00000092447	grip2b	9.20054			ENSDART00000173516	nucb2a	-7.51706	ENSDART00000187889	CR936359.2	9.78711			ENSDART00000190314	pop4	-6.65636	ENSDART00000147252	DAB2	7.10161			ENSDART00000161128	grid2ipb	-6.39753	ENSDART00000057257	pitpnaa	8.88573			ENSDART00000141517	si:dkey-5i3.5	-7.60199	ENSDART00000187760	rnf2	9.99374
ENSDART00000184728	rnf41	-7.91528	ENSDART00000151224	nosip	8.33035			ENSDART00000075170	pttg1	-1.58937	ENSDART00000000198	sema6e	9.13478			ENSDART00000141227	anxa13l	-7.422	ENSDART00000184926	pphln1	9.67364			ENSDART00000186735	zgc:153115	-6.55118	ENSDART00000184764	rmi1	6.87896			ENSDART00000191964	ybey	-6.31234	ENSDART00000184926	pphln1	8.84894			ENSDART00000191490	cryba1a	-7.60043	ENSDART00000191715	add3a	9.96706
ENSDART00000171076	grin3bb	-7.90427	ENSDART00000191756	txnrd3	8.21448			ENSDART00000064789	txn	-1.47288	ENSDART00000192012	dnajb6b	9.02718			ENSDART00000191490	cryba1a	-7.26086	ENSDART00000165136	CABZ01040054.1	9.64232			ENSDART00000154592	adcyap1r1a	-6.51889	ENSDART00000146696	atl1	6.78672			ENSDART00000064973	paqr3b	-6.10284	ENSDART00000131238	nbn	8.64952			ENSDART00000186735	zgc:153115	-7.38413	ENSDART00000166028	mcf2la	9.87193
ENSDART00000135093	ola1	-7.73637	ENSDART00000000198	sema6e	8.15337			ENSDART00000147466	abracl	-1.45322	ENSDART00000166479	spock3	8.83315			ENSDART00000151101	trub2	-7.24398	ENSDART00000135580	eif2s3	9.60195			ENSDART00000143319	abcf1	-6.35222	ENSDART00000182393	mylpfa	6.68518			ENSDART00000167730	anpepb	-5.72641	ENSDART00000183479	plk1	8.61775			ENSDART00000141227	anxa13l	-7.04065	ENSDART00000186457	rpl3	9.86801
ENSDART00000131238	nbn	-7.64702	ENSDART00000192012	dnajb6b	8.01221			ENSDART00000145145	cnn2	-1.44719	ENSDART00000191715	add3a	8.65941			ENSDART00000150412	irf7	-7.20218	ENSDART00000188092	CU041413.1	9.60102			ENSDART00000192483	sap18	-6.19623	ENSDART00000192719	mylpfa	6.68518			ENSDART00000181649	scel	-5.60355	ENSDART00000135888	rrp9	8.54794			ENSDART00000159779	si:ch211-163b2.4	-7.00077	ENSDART00000189280	itpk1b	9.86488
ENSDART00000184868	si:rp71-79p20.2	-7.37053	ENSDART00000073625	pde5ab	7.98993			ENSDART00000124346	fn1a	-1.41975	ENSDART00000184223	soga3b	8.59458			ENSDART00000167730	anpepb	-6.68622	ENSDART00000184617	smad2	9.53184			ENSDART00000162461	btr26	-6.07844	ENSDART00000171180	trafd1	6.61709			ENSDART00000189287	scel	-5.60355	ENSDART00000183632	mtmr9	8.4261			ENSDART00000147527	si:dkey-9i23.14	-6.9248	ENSDART00000165904	pdgfra	9.8517
ENSDART00000193001	fam117ab	-6.68177	ENSDART00000183467	zgc:173570	7.72075			ENSDART00000060162	hspb1	-1.40629	ENSDART00000168457	slx1b	8.56388			ENSDART00000162461	btr26	-6.66175	ENSDART00000184007	fzr1b	9.50512			ENSDART00000101686	zbbx	-6.03528	ENSDART00000131220	btg3	6.51659			ENSDART00000153271	max	-5.03586	ENSDART00000157392	ogt.1	8.37007			ENSDART00000147986	lmna	-6.81908	ENSDART00000159652	sox4b	9.69278
ENSDART00000048103	ksr1b	-6.03763	ENSDART00000133179	col11a2	7.69815			ENSDART00000191666	atl3	-1.34813	ENSDART00000188730	CT030123.1	8.55325			ENSDART00000140639	si:ch211-208k15.1	-6.59373	ENSDART00000181035	clta	9.40886			ENSDART00000059208	fam214a	-5.74347	ENSDART00000114928	and2	6.51269			ENSDART00000166115	ctsbb	-4.52896	ENSDART00000158713	traf3ip1	8.35102			ENSDART00000155006	si:ch211-226h8.15	-6.72947	ENSDART00000149107	nap1l4a	9.66354
ENSDART00000142267	si:ch211-197g15.10	-5.89202	ENSDART00000137135	mei4	7.66223			ENSDART00000109464	g0s2	-1.28256	ENSDART00000002728	eif4enif1	8.54789			ENSDART00000108534	tmem74b	-6.54663	ENSDART00000182808	zfyve9a	9.32197			ENSDART00000183680	CR854911.2	-4.48528	ENSDART00000143720	tmem127	6.45887			ENSDART00000048828	atp1a1a.4	-4.45509	ENSDART00000121892	smad2	8.34719			ENSDART00000154592	adcyap1r1a	-6.47934	ENSDART00000163219	zgc:194906	9.65333
ENSDART00000129569	gle1	-4.23422	ENSDART00000063777	kcnj13	7.65			ENSDART00000076183	plin1	-1.26699	ENSDART00000168580	rogdi	8.52997			ENSDART00000191964	ybey	-6.32889	ENSDART00000186775	mpp5a	9.30911			ENSDART00000172778	yif1a	-3.99364	ENSDART00000059366	ckmb	5.90031			ENSDART00000091158	irg1l	-4.29614	ENSDART00000181794	elf2b	8.27488			ENSDART00000162461	btr26	-6.12432	ENSDART00000092447	grip2b	9.61535
ENSDART00000140007	si:ch211-139n6.3	-2.87853	ENSDART00000178508	KCNH2	7.57826			ENSDART00000152329	bmb	-1.26678	ENSDART00000149107	nap1l4a	8.46826			ENSDART00000165538	dnaja1	-6.19677	ENSDART00000131238	nbn	9.29408			ENSDART00000184832	rictorb	-3.49468	ENSDART00000165904	pdgfra	5.5645			ENSDART00000172890	si:ch211-113d11.8	-4.17184	ENSDART00000188832	si:ch211-198n5.11	8.26529			ENSDART00000160192	znf1164	-6.12137	ENSDART00000182393	mylpfa	9.61145
ENSDART00000180275	zgc:162962	-2.19954	ENSDART00000131393	trnau1apb	7.5686			ENSDART00000191547	plin1	-1.24108	ENSDART00000170294	ccne1	8.41301			ENSDART00000131482	adgrg4b	-5.93433	ENSDART00000175157	traf2b	8.97821			ENSDART00000135445	ivd	-1.51125	ENSDART00000146128	uri1	4.19345			ENSDART00000148391	lgals2b	-4.07234	ENSDART00000179836	unc13a	8.26044			ENSDART00000052356	BX323797.3	-6.08906	ENSDART00000192719	mylpfa	9.61145
ENSDART00000167305	rnft2	-1.8149	ENSDART00000188730	CT030123.1	7.46253			ENSDART00000102993	mettl14	-1.23716	ENSDART00000187760	rnf2	8.33311			ENSDART00000133164	zgc:77938	-5.92792	ENSDART00000135279	efna1b	8.97468			ENSDART00000171401	BX927081.1	-1.24043	ENSDART00000032481	ckma	3.9706			ENSDART00000159157	CABZ01073736.1	-3.92225	ENSDART00000151821	u2af2b	8.25665			ENSDART00000162532	map7d1b	-6.08808	ENSDART00000111555	fbxo10	9.43242
ENSDART00000159814	mef2d	-1.59987	ENSDART00000191310	tbc1d4	7.16887			ENSDART00000155153	si:ch211-207n23.2	-1.22065	ENSDART00000187486	TCF4	8.30691			ENSDART00000162532	map7d1b	-5.85217	ENSDART00000183632	mtmr9	8.93974			ENSDART00000187221	psmb5	-1.14692	ENSDART00000091158	irg1l	3.79512			ENSDART00000183919	grn1	-3.89364	ENSDART00000157097	sun1	8.23353			ENSDART00000165538	dnaja1	-5.68304	ENSDART00000181035	clta	9.40886
ENSDART00000159044	sec22bb	-1.3317	ENSDART00000187399	niban2b	7.08986			ENSDART00000062931	abracl	-1.21414	ENSDART00000102702	jtb	8.30133			ENSDART00000101686	zbbx	-5.81839	ENSDART00000161493	akt2l	8.92044						ENSDART00000043932	atp2a1	3.2137			ENSDART00000160901	CABZ01055365.1	-3.83887	ENSDART00000188076	taok3a	8.20347			ENSDART00000172778	yif1a	-4.98253	ENSDART00000180719	bivm	9.35327
			ENSDART00000186316	ankrd29	6.854			ENSDART00000111284	agtrap	-1.21245	ENSDART00000139208	npm1a	8.25448			ENSDART00000133584	tssc4	-5.77859	ENSDART00000159373	tnni2a.1	8.87384						ENSDART00000042200	aldoab	2.75887			ENSDART00000180178	ctsl.1	-3.7878	ENSDART00000143889	arpc4	8.13228			ENSDART00000184832	rictorb	-4.15974	ENSDART00000138820	lrtm2a	9.33778
			ENSDART00000180829	si:dkey-31n13.4	5.97927			ENSDART00000063764	si:dkey-5n18.1	-1.14921	ENSDART00000188793	HOOK3	8.22453			ENSDART00000140906	si:dkeyp-44d3.1	-5.7749	ENSDART00000184645	chaf1a	8.77005						ENSDART00000169420	nme2b.2	2.67551			ENSDART00000146128	uri1	-3.56208	ENSDART00000184645	chaf1a	8.08266			ENSDART00000171525	plekhm1	-3.72647	ENSDART00000182808	zfyve9a	9.32197
			ENSDART00000166707	CU984600.1	5.54915			ENSDART00000010282	cbr1l	-1.14174	ENSDART00000151224	nosip	8.13213			ENSDART00000160192	znf1164	-5.3548	ENSDART00000140575	map4l	8.7436						ENSDART00000172110	GPR151	2.30182			ENSDART00000140520	skp2	-3.09319	ENSDART00000150983	camk2a	8.07067			ENSDART00000148787	s100a1	-3.47889	ENSDART00000139208	npm1a	9.25703
			ENSDART00000133604	slc47a1	4.10513			ENSDART00000133864	gpr143	-1.13458	ENSDART00000133179	col11a2	8.10566			ENSDART00000154592	adcyap1r1a	-5.30732	ENSDART00000157392	ogt.1	8.72033						ENSDART00000064801	ogna	1.96486			ENSDART00000133763	si:ch211-161h7.5	-2.88572	ENSDART00000185728	chrnb2	8.01488			ENSDART00000128345	pgr	-3.14229	ENSDART00000074268	bicdl2	9.21077
			ENSDART00000123739	tmem106a	3.84711			ENSDART00000171628	psma6b	-1.10903	ENSDART00000004745	hnmt	8.05792			ENSDART00000166115	ctsbb	-5.12145	ENSDART00000191787	slc16a1b	8.71218						ENSDART00000154728	col12a1a	1.87074			ENSDART00000046766	hoxa10b	-2.45273	ENSDART00000010643	esr2a	7.99985			ENSDART00000186636	scg5	-2.45642	ENSDART00000193480	ATP9A	9.20759
			ENSDART00000145852	arpc5b	3.23375			ENSDART00000111531	epdl1	-1.09378	ENSDART00000063777	kcnj13	8.03935			ENSDART00000172778	yif1a	-4.81232	ENSDART00000151821	u2af2b	8.67981						ENSDART00000172779	alas1	1.43202			ENSDART00000182136	eif4g3a	-2.31836	ENSDART00000188334	phc1	7.95677			ENSDART00000035096	serpinh1b	-2.21413	ENSDART00000149940	adam23a	9.2073
			ENSDART00000184313	ackr3a	3.20693			ENSDART00000010683	impa1	-1.06522	ENSDART00000185925	fgfrl1b	7.96366			ENSDART00000148391	lgals2b	-4.71971	ENSDART00000143889	arpc4	8.58267						ENSDART00000166907	hapln1a	1.42816			ENSDART00000134361	txn	-2.08432	ENSDART00000153538	farp2	7.95521			ENSDART00000188653	myl12.2	-2.15794	ENSDART00000184007	fzr1b	9.19573
			ENSDART00000187406	rab11fip4a	3.13507			ENSDART00000140731	si:ch211-11k18.4	-1.04305	ENSDART00000137135	mei4	7.94309			ENSDART00000111401	ppp1r16a	-4.5818	ENSDART00000136131	ldhbb	8.54204						ENSDART00000146241	atp2a2a	1.21293			ENSDART00000180600	p2rx4a	-2.00038	ENSDART00000192610	zgc:91944	7.91302			ENSDART00000138617	si:dkey-126g1.7	-2.15009	ENSDART00000168580	rogdi	9.16358
			ENSDART00000193726	rab11fip4a	3.1179			ENSDART00000149478	galns	-1.03858	ENSDART00000138021	rbp7a	7.93841			ENSDART00000162092	folr	-3.83485	ENSDART00000182465	wu:fc21g02	8.5169											ENSDART00000080825	rtn3	-1.97032	ENSDART00000140575	map4l	7.9026			ENSDART00000173086	zgc:175088	-2.10308	ENSDART00000192442	znf143a	9.06897
			ENSDART00000139023	mtmr3	3.01812			ENSDART00000047080	gpr143	-1.02617	ENSDART00000142137	pi15b	7.74809			ENSDART00000180178	ctsl.1	-3.78647	ENSDART00000148869	odc1	8.41526			31			40					ENSDART00000162201	MFAP4	-1.94029	ENSDART00000137894	ISCU	7.89839			ENSDART00000080825	rtn3	-2.08187	ENSDART00000138021	rbp7a	9.0565
			ENSDART00000144069	paqr7b	2.31815			ENSDART00000164789	rnaset2	-1.02451	ENSDART00000184726	ikzf2	7.73048			ENSDART00000184832	rictorb	-3.28214	ENSDART00000137894	ISCU	8.33331											ENSDART00000060245	ctsh	-1.84237	ENSDART00000145747	atxn10	7.87474			ENSDART00000191666	atl3	-1.98166	ENSDART00000173042	grik5	9.05356
			ENSDART00000078796	kansl2	2.26322						ENSDART00000131393	trnau1apb	7.68978			ENSDART00000149133	cideb	-3.07171	ENSDART00000184728	rnf41	8.12804											ENSDART00000078866	ifi30	-1.5929	ENSDART00000127962	stox1	7.85885			ENSDART00000134361	txn	-1.70481	ENSDART00000142381	tmem50a	8.95615
			ENSDART00000182188	map1ab	2.23845						ENSDART00000112294	ttc22	7.65311			ENSDART00000161883	si:dkey-114c15.5	-3.02755	ENSDART00000152985	vwa2	8.11325											ENSDART00000020381	grap2a	-1.58029	ENSDART00000188092	CU041413.1	7.83938			ENSDART00000102253	sptan1	-1.66436	ENSDART00000192012	dnajb6b	8.90404
			ENSDART00000172784	fam13b	2.11921						ENSDART00000149451	tti2	7.61381			ENSDART00000182136	eif4g3a	-2.73456	ENSDART00000047010	col1a1a	8.09157											ENSDART00000028270	gfap	-1.56308	ENSDART00000162975	col2a1a	7.83632			ENSDART00000186500	si:ch211-170d8.8	-1.64935	ENSDART00000138192	tnnt3b	8.85613
			ENSDART00000172343	cishb	1.65374						ENSDART00000172238	mafgb	7.54202			ENSDART00000186636	scg5	-2.33507	ENSDART00000145747	atxn10	8.08437											ENSDART00000147466	abracl	-1.53819	ENSDART00000182833	hprt1	7.80883			ENSDART00000060162	hspb1	-1.64853	ENSDART00000188820	TENM2	8.8225
			ENSDART00000108596	plin6	1.45224						ENSDART00000141160	slc13a5a	7.45021			ENSDART00000138617	si:dkey-126g1.7	-1.95659	ENSDART00000188720	cbx5	8.07746											ENSDART00000033386	ocstamp	-1.47789	ENSDART00000100928	cnga4	7.79339			ENSDART00000187221	psmb5	-1.6104	ENSDART00000188730	CT030123.1	8.8196
			ENSDART00000018948	cishb	1.31168						ENSDART00000152855	prdx1	7.41197			ENSDART00000185511	AL929044.2	-1.89732	ENSDART00000158713	traf3ip1	8.04201											ENSDART00000084112	f2r	-1.47024	ENSDART00000137333	myl6	7.75167			ENSDART00000173067	loc564660	-1.55944	ENSDART00000184115	acta1b	8.78753
			ENSDART00000190790	sertad2b	1.28385						ENSDART00000183467	zgc:173570	7.40554			ENSDART00000173086	zgc:175088	-1.71494	ENSDART00000192610	zgc:91944	8.03744											ENSDART00000124346	fn1a	-1.45372	ENSDART00000184868	si:rp71-79p20.2	7.72593			ENSDART00000193041	actb1	-1.52959	ENSDART00000131635	slc16a10	8.77324
			ENSDART00000160538	arhgap21a	1.21249						ENSDART00000186316	ankrd29	7.40455			ENSDART00000136643	kin	-1.71061	ENSDART00000185728	chrnb2	7.91777											ENSDART00000064789	txn	-1.44309	ENSDART00000149451	tti2	7.61383			ENSDART00000141198	ctsla	-1.51142	ENSDART00000182979	cacna2d1a	8.6934
			ENSDART00000104405	ccl25b	1.17719						ENSDART00000189060	frs3	7.27466			ENSDART00000060245	ctsh	-1.63876	ENSDART00000153538	farp2	7.88258											ENSDART00000184739	CR855367.1	-1.40133	ENSDART00000161022	si:dkey-151j17.4	7.58344			ENSDART00000146332	kansl2	-1.42036	ENSDART00000109292	ubap2a	8.68488
			ENSDART00000154947	ngef	1.10457						ENSDART00000073625	pde5ab	7.18133			ENSDART00000134361	txn	-1.6325	ENSDART00000010643	esr2a	7.81395											ENSDART00000173067	loc564660	-1.40008	ENSDART00000191355	ank3b	7.559			ENSDART00000128831	zgc:153867	-1.36323	ENSDART00000181953	qrich1	8.6713
			ENSDART00000179912	suco	1.08823						ENSDART00000190081	vgll4l	7.17406			ENSDART00000173327	ndufa1	-1.58787	ENSDART00000187777	ccdc12	7.76681											ENSDART00000183468	ocstamp	-1.3946	ENSDART00000187777	ccdc12	7.54578			ENSDART00000178543	aldh2.2	-1.33709	ENSDART00000151224	nosip	8.64366
											ENSDART00000184115	acta1b	7.00931			ENSDART00000141198	ctsla	-1.5683	ENSDART00000184868	si:rp71-79p20.2	7.75744											ENSDART00000146241	atp2a2a	-1.37613	ENSDART00000180245	arhgef28a	7.50391			ENSDART00000023983	psat1	-1.32096	ENSDART00000191787	slc16a1b	8.53824
32			54								ENSDART00000109292	ubap2a	6.64469			ENSDART00000183782	pcdh1g9	-1.56024	ENSDART00000161022	si:dkey-151j17.4	7.73293											ENSDART00000063764	si:dkey-5n18.1	-1.37181	ENSDART00000148869	odc1	7.49235			ENSDART00000151699	rpl35a	-1.31178	ENSDART00000185177	comtb	8.44688
											ENSDART00000162879	ints12	6.6185			ENSDART00000166110	itga4	-1.55819	ENSDART00000187216	sec13	7.72616											ENSDART00000132741	c7b	-1.34755	ENSDART00000152985	vwa2	7.48265			ENSDART00000019289	zgc:136439	-1.29865	ENSDART00000182115	zyg11	8.43757
											ENSDART00000148501	cert1a	6.53741			ENSDART00000193041	actb1	-1.38445	ENSDART00000191518	sec13	7.72616											ENSDART00000111598	cxcl18b	-1.34043	ENSDART00000187216	sec13	7.47542			ENSDART00000152396	prr12a	-1.29069	ENSDART00000179781	mpp3a	8.39065
											ENSDART00000163326	fus	6.49967			ENSDART00000099702	mfsd12a	-1.37917	ENSDART00000178777	osbpl7	7.6868											ENSDART00000100473	zgc:77486	-1.32865	ENSDART00000191518	sec13	7.47542			ENSDART00000149400	srsf5a	-1.27184	ENSDART00000172238	mafgb	8.39041
											ENSDART00000178508	KCNH2	6.42233			ENSDART00000186500	si:ch211-170d8.8	-1.36016	ENSDART00000143720	tmem127	7.60094											ENSDART00000148865	gpatch4	-1.29528	ENSDART00000134345	bdh2	7.43975			ENSDART00000159593	ube2d2	-1.25908	ENSDART00000130352	tfpia	8.36952
											ENSDART00000180471	atrx	5.97724			ENSDART00000173067	loc564660	-1.34772	ENSDART00000183479	plk1	7.57699											ENSDART00000037904	socs3b	-1.24448	ENSDART00000171076	grin3bb	7.43107			ENSDART00000125162	si:dkey-21a6.5	-1.22059	ENSDART00000184223	soga3b	8.32131
											ENSDART00000123512	si:dkey-217f16.6	5.92616			ENSDART00000187221	psmb5	-1.33957	ENSDART00000171076	grin3bb	7.55223											ENSDART00000024287	zgc:165604	-1.23894	ENSDART00000124709	pdp2	7.41585			ENSDART00000130554	isg15	-1.17776	ENSDART00000189060	frs3	8.29049
											ENSDART00000166707	CU984600.1	5.83843			ENSDART00000191666	atl3	-1.33563	ENSDART00000184392	ptpn23b	7.44617											ENSDART00000172179	cdh1	-1.21816	ENSDART00000150108	ube3d	7.41245			ENSDART00000159044	sec22bb	-1.175	ENSDART00000002728	eif4enif1	8.14651
											ENSDART00000059208	fam214a	5.74347			ENSDART00000111598	cxcl18b	-1.32743	ENSDART00000181000	uap1	7.39996											ENSDART00000075170	pttg1	-1.21531	ENSDART00000183969	plekha7b	7.29622			ENSDART00000111896	jac9	-1.16663	ENSDART00000141160	slc13a5a	8.10962
											ENSDART00000170371	tpi1b	5.69221			ENSDART00000162201	MFAP4	-1.24627	ENSDART00000183969	plekha7b	7.34971											ENSDART00000141837	esd	-1.19737	ENSDART00000178777	osbpl7	7.24903			ENSDART00000122137	tpt1	-1.14683	ENSDART00000149786	dhrsx	8.06549
											ENSDART00000140900	polb	5.59486			ENSDART00000033386	ocstamp	-1.20916	ENSDART00000124709	pdp2	7.33564											ENSDART00000160902	naga	-1.18958	ENSDART00000189540	C2H7orf25	7.21945			ENSDART00000149494	sptlc2a	-1.1466	ENSDART00000153271	max	8.04897
											ENSDART00000180829	si:dkey-31n13.4	5.33124			ENSDART00000111896	jac9	-1.18879	ENSDART00000180245	arhgef28a	7.3159											ENSDART00000099702	mfsd12a	-1.18682	ENSDART00000144862	ptpmt1	7.1732			ENSDART00000064789	txn	-1.13957	ENSDART00000185925	fgfrl1b	8.03463
											ENSDART00000173757	ecsit	4.92668			ENSDART00000132741	c7b	-1.18071	ENSDART00000153915	si:ch211-185a18.2	7.31547											ENSDART00000079215	stc2a	-1.1754	ENSDART00000134548	e2f8	7.12988			ENSDART00000150030	tlr5b	-1.13079	ENSDART00000188793	HOOK3	8.0317
											ENSDART00000173146	si:ch211-277c7.7	4.49881			ENSDART00000100473	zgc:77486	-1.13992	ENSDART00000150108	ube3d	7.27936											ENSDART00000133023	tmem106a	-1.17225	ENSDART00000189583	ppfia3	7.12836			ENSDART00000052641	gatm	-1.08452	ENSDART00000184764	rmi1	7.97095
											ENSDART00000016430	ikzf1	4.28037			ENSDART00000101829	lgals3bpb	-1.11685	ENSDART00000187815	BX247906.1	7.27262											ENSDART00000062931	abracl	-1.17085	ENSDART00000153915	si:ch211-185a18.2	7.11719			ENSDART00000166126	btf3l4	-1.07937	ENSDART00000137135	mei4	7.93904
											ENSDART00000189429	orai1b	4.1306			ENSDART00000127420	si:dkeyp-27c8.2	-1.1168	ENSDART00000144862	ptpmt1	7.26091											ENSDART00000056523	hkdc1	-1.15432	ENSDART00000184007	fzr1b	7.10708			ENSDART00000076183	plin1	-1.06823	ENSDART00000004745	hnmt	7.93325
											ENSDART00000133604	slc47a1	3.88732			ENSDART00000167229	pkma	-1.11442	ENSDART00000188832	si:ch211-198n5.11	7.24831											ENSDART00000109464	g0s2	-1.1403	ENSDART00000135915	pla2g4ab	7.10347			ENSDART00000163664	trmt13	-1.05415	ENSDART00000131393	trnau1apb	7.87218
											ENSDART00000191215	mtpap	3.52196			ENSDART00000064789	txn	-1.10978	ENSDART00000190719	ier5	7.21967											ENSDART00000140603	yars1	-1.13828	ENSDART00000136207	pif1	6.98272			ENSDART00000171628	psma6b	-1.04791	ENSDART00000178508	KCNH2	7.79214
											ENSDART00000181663	cx43	3.24278			ENSDART00000155569	si:dkeyp-19h3.8	-1.10291	ENSDART00000100928	cnga4	7.21265											ENSDART00000058605	scpep1	-1.12386	ENSDART00000193001	fam117ab	6.86736			ENSDART00000188155	hspa4b	-1.0404	ENSDART00000183467	zgc:173570	7.73442
											ENSDART00000184313	ackr3a	3.19908			ENSDART00000147466	abracl	-1.09298	ENSDART00000147712	crlf3	7.20578											ENSDART00000191547	plin1	-1.11917	ENSDART00000191716	lmna	6.86281			ENSDART00000185884	tuba1c	-1.03401	ENSDART00000148698	eme1	7.64868
											ENSDART00000161668	atxn7l2a	3.19197			ENSDART00000183468	ocstamp	-1.08866	ENSDART00000181816	GARRE1	7.1897											ENSDART00000106657	glod5	-1.11806	ENSDART00000191787	slc16a1b	6.58147						ENSDART00000192713	cyp1c1	7.64478
											ENSDART00000123739	tmem106a	3.05562			ENSDART00000044838	ndrg1a	-1.08616	ENSDART00000087647	ugt5c2	7.18853											ENSDART00000189388	lta4h	-1.106	ENSDART00000098593	snx9a	6.54911						ENSDART00000063777	kcnj13	7.57829
											ENSDART00000187406	rab11fip4a	2.98793			ENSDART00000170894	mgst3a	-1.08603	ENSDART00000182833	hprt1	7.15349											ENSDART00000141142	mvp	-1.10345	ENSDART00000142267	si:ch211-197g15.10	6.50828						ENSDART00000187486	TCF4	7.49294
											ENSDART00000145852	arpc5b	2.93755			ENSDART00000023983	psat1	-1.06019	ENSDART00000191716	lmna	7.00275											ENSDART00000111896	jac9	-1.09404	ENSDART00000184107	hoxc10a	6.47979						ENSDART00000190719	ier5	7.48128
											ENSDART00000144069	paqr7b	2.88558			ENSDART00000167033	rps27l	-1.05578	ENSDART00000185870	SBK1	6.97642											ENSDART00000076183	plin1	-1.07868	ENSDART00000060744	si:dkey-7c18.24	6.42156						ENSDART00000186316	ankrd29	7.47868
											ENSDART00000186260	CABZ01052743.1	2.85518			ENSDART00000149492	hnrnpaba	-1.04956	ENSDART00000188076	taok3a	6.96551											ENSDART00000164789	rnaset2	-1.07867	ENSDART00000190719	ier5	6.25288						ENSDART00000168815	CABZ01074130.1	7.37982
											ENSDART00000009591	crygs4	2.83807			ENSDART00000122137	tpt1	-1.0483	ENSDART00000193001	fam117ab	6.94679											ENSDART00000136459	ctsba	-1.07761	ENSDART00000192483	sap18	6.19623						ENSDART00000190081	vgll4l	7.36544
											ENSDART00000185945	AL844512.2	2.71646			ENSDART00000148425	ptp4a1	-1.00081	ENSDART00000189540	C2H7orf25	6.94112											ENSDART00000048940	vill	-1.0734	ENSDART00000145352	chmp2a	6.03795						ENSDART00000161128	grid2ipb	7.18336
											ENSDART00000185712	wwp2	2.68209						ENSDART00000133477	rarres3l	6.81355											ENSDART00000063251	ctsz	-1.06997	ENSDART00000183002	btg3	5.96636						ENSDART00000112294	ttc22	7.08771
											ENSDART00000193726	klhl30	2.57345						ENSDART00000146696	atl1	6.78672											ENSDART00000111284	agtrap	-1.0692	ENSDART00000059208	fam214a	5.74347						ENSDART00000027364	rbfox1l	6.98284
											ENSDART00000192347	arhgef9b	2.5419						ENSDART00000192442	znf143a	6.6256											ENSDART00000077185	dgat1b	-1.0616	ENSDART00000149160	ccl38.6	5.67965						ENSDART00000190571	lmo4a	6.92152
											ENSDART00000180571	cdc42	2.47477						ENSDART00000087661	sema5bb	6.57502											ENSDART00000015034	blvrb	-1.03724	ENSDART00000099750	hspa12a.1	5.66287						ENSDART00000163564	grap2b	6.91936
											ENSDART00000125864	camkk1b	2.44731						ENSDART00000183978	mitfb	6.55588											ENSDART00000142866	tmem243a	-1.02902	ENSDART00000146401	ognb	5.61269						ENSDART00000126952	umodl1	6.83878
											ENSDART00000184039	ptprfb	2.4308						ENSDART00000158688	cep290	6.42537											ENSDART00000156002	pacc1	-1.02881	ENSDART00000172173	si:dkeyp-44d3.5	5.47763						ENSDART00000059366	ckmb	6.83519
											ENSDART00000172784	fam13b	2.23373						ENSDART00000137333	myl6	6.39961											ENSDART00000149478	galns	-1.02656	ENSDART00000170319	cysltr3	5.41381						ENSDART00000184118	CABZ01078594.1	6.74412
											ENSDART00000067281	cry1a	2.09321						ENSDART00000098593	snx9a	6.36594											ENSDART00000044838	ndrg1a	-1.02016	ENSDART00000129569	gle1	5.23624						ENSDART00000148501	cert1a	6.69834
											ENSDART00000191070	eif5	2.06577						ENSDART00000138192	tnnt3b	6.30755											ENSDART00000167033	rps27l	-1.0143	ENSDART00000183680	CR854911.2	4.35731						ENSDART00000164380	lmbrd1	6.57174
											ENSDART00000156280	si:ch211-195b15.7	1.88323						ENSDART00000109292	ubap2a	6.21806														ENSDART00000109292	ubap2a	4.17787						ENSDART00000114928	and2	6.36512
											ENSDART00000190497	zgc:162144	1.85323						ENSDART00000184107	hoxc10a	6.21332														ENSDART00000154399	aldh1l2	3.6409						ENSDART00000064865	stau1	6.20592
											ENSDART00000182188	map1ab	1.75661						ENSDART00000155601	frmd4ba	6.11858														ENSDART00000189532	nr2e3	3.52458						ENSDART00000113724	mal2	6.14342
											ENSDART00000144912	tmem265	1.68658						ENSDART00000051361	myhz2	6.05878														ENSDART00000186716	vsig8a	3.35849						ENSDART00000165841	rrm2	5.94353
											ENSDART00000189189	cobl	1.621						ENSDART00000016386	tg	6.05258														ENSDART00000144319	smarca1	3.17495						ENSDART00000173526	madd	5.79947
											ENSDART00000079155	hdac9b	1.61562						ENSDART00000190362	brip1	5.99608														ENSDART00000138143	si:ch211-233m11.1	2.90882						ENSDART00000140900	polb	5.72891
											ENSDART00000168897	mapkbp1	1.58386						ENSDART00000129569	gle1	5.94236														ENSDART00000159688	fbxo11a	2.46462						ENSDART00000180829	si:dkey-31n13.4	5.68267
											ENSDART00000188358	ifrd2	1.5287						ENSDART00000088618	meox2b	5.83539														ENSDART00000126831	spi1b	2.37298						ENSDART00000180471	atrx	5.58907
											ENSDART00000133619	tial1	1.44741						ENSDART00000131633	evla	5.83051														ENSDART00000141641	seta	2.29831						ENSDART00000166707	CU984600.1	5.45991
											ENSDART00000142618	ckbb	1.43531						ENSDART00000099750	hspa12a.1	5.80888														ENSDART00000145353	anxa1a	2.15487						ENSDART00000189429	orai1b	4.78781
											ENSDART00000180355	pikfyve	1.43287						ENSDART00000102393	cyp3c3	5.79994														ENSDART00000167292	prox1a	2.02235						ENSDART00000133604	slc47a1	4.58653
											ENSDART00000082250	zgc:136930	1.40298						ENSDART00000187174	mhc1uma	5.78578														ENSDART00000185581	hmx4	1.94647						ENSDART00000173757	ecsit	4.27498
											ENSDART00000007122	guca1b	1.36546						ENSDART00000172173	si:dkeyp-44d3.5	5.69809														ENSDART00000173539	rgs12a	1.93809						ENSDART00000032481	ckma	4.16687
											ENSDART00000157750	sagb	1.35077						ENSDART00000142308	emd	5.66752														ENSDART00000136355	dock4b	1.88713						ENSDART00000016430	ikzf1	3.98511
											ENSDART00000160538	arhgap21a	1.34769						ENSDART00000090446	zc3h18	5.62284														ENSDART00000168326	znf513b	1.81761						ENSDART00000123739	tmem106a	3.94723
											ENSDART00000149079	sagb	1.32067						ENSDART00000142267	si:ch211-197g15.10	5.45661														ENSDART00000055194	actb2	1.73197						ENSDART00000181663	cx43	3.82117
											ENSDART00000190790	sertad2b	1.28364						ENSDART00000020686	st3gal1l	5.42787														ENSDART00000156280	si:ch211-195b15.7	1.7203						ENSDART00000184997	rbm18	3.66938
											ENSDART00000188650	kalrnb	1.24716						ENSDART00000064865	stau1	5.29927														ENSDART00000082250	zgc:136930	1.69086						ENSDART00000184313	ackr3a	3.64161
											ENSDART00000124597	nr1d2b	1.23216						ENSDART00000165841	rrm2	4.88972														ENSDART00000181669	si:dkey-14o18.2	1.56594						ENSDART00000019078	lhx8a	3.58409
											ENSDART00000140419	gad1b	1.22364						ENSDART00000189532	nr2e3	4.4161														ENSDART00000159814	mef2d	1.52188						ENSDART00000161668	atxn7l2a	3.40006
											ENSDART00000149989	pdca	1.2152						ENSDART00000187863	nedd9	4.40794														ENSDART00000164441	mapre3b	1.49295						ENSDART00000184969	avpr2aa	3.35556
											ENSDART00000111102	chpfb	1.21351						ENSDART00000180452	ier5l	3.56849														ENSDART00000110343	nags	1.45463						ENSDART00000140907	actr6	3.32359
											ENSDART00000055995	sagb	1.20253						ENSDART00000186789	ier5l	3.56849														ENSDART00000052379	nkd1	1.43821						ENSDART00000187406	rab11fip4a	3.26435
											ENSDART00000027026	ambp	1.14816						ENSDART00000043932	atp2a1	3.35239														ENSDART00000003338	unkl	1.41624						ENSDART00000153214	synpo2lb	3.21553
											ENSDART00000007961	nt5c2l1	1.12259						ENSDART00000144319	smarca1	3.31275														ENSDART00000186002	dpydb	1.39239						ENSDART00000042200	aldoab	3.11192
											ENSDART00000104722	cdk5r2a	1.10784						ENSDART00000032481	ckma	3.07192														ENSDART00000187153	atf4b	1.34319						ENSDART00000186564	stk35	3.04651
											ENSDART00000131204	asap1b	1.06195						ENSDART00000186716	vsig8a	3.05595														ENSDART00000191144	atf4b	1.34319						ENSDART00000185712	wwp2	2.99538
											ENSDART00000193037	saga	1.05246						ENSDART00000184997	rbm18	2.88716														ENSDART00000124824	sun1	1.33769						ENSDART00000145852	arpc5b	2.97027
											ENSDART00000168639	cry1b	1.0474						ENSDART00000159688	fbxo11a	2.84762														ENSDART00000114969	mfhas1	1.32466						ENSDART00000180571	cdc42	2.92451
											ENSDART00000127981	rgs9b	1.03985						ENSDART00000186564	stk35	2.74892														ENSDART00000183350	mfhas1	1.32466						ENSDART00000067281	cry1a	2.86748
											ENSDART00000140089	cngb1a	1.03647						ENSDART00000138143	si:ch211-233m11.1	2.67699														ENSDART00000101147	si:dkey-183i3.5	1.3012						ENSDART00000170872	tpm2	2.85437
											ENSDART00000135816	pde6b	1.02684						ENSDART00000172110	GPR151	2.63019														ENSDART00000184257	atp2c1	1.2665						ENSDART00000192347	arhgef9b	2.82124
											ENSDART00000014787	pip4k2aa	1.01979						ENSDART00000059460	ttn.2	2.62663														ENSDART00000130059	zeb2a	1.26048						ENSDART00000193726	klhl30	2.81344
																			ENSDART00000167292	prox1a	2.61638														ENSDART00000187489	jarid2a	1.22062						ENSDART00000043932	atp2a1	2.73273
																			ENSDART00000141498	eno1a	2.48987														ENSDART00000161265	twnk	1.19445						ENSDART00000152096	stra6	2.70851
								43			125								ENSDART00000143715	si:dkey-117i10.1	2.41338														ENSDART00000053189	gpr182	1.1573						ENSDART00000186260	CABZ01052743.1	2.61839
																			ENSDART00000141641	seta	2.36101														ENSDART00000188898	h3f3b.1	1.14515						ENSDART00000141498	eno1a	2.51111
																			ENSDART00000133179	col11a2	2.34033														ENSDART00000146460	crygm2d5	1.12465						ENSDART00000142987	dhrs12	2.50053
																			ENSDART00000042200	aldoab	2.29787														ENSDART00000173258	usp54a	1.12267						ENSDART00000144069	paqr7b	2.4892
																			ENSDART00000185581	hmx4	2.27716														ENSDART00000149989	pdca	1.11221						ENSDART00000125864	camkk1b	2.48809
																			ENSDART00000152096	stra6	2.14892														ENSDART00000193037	saga	1.07694						ENSDART00000148722	b3galnt2	2.46346
																			ENSDART00000167305	rnft2	2.14357														ENSDART00000171118	slc1a8a	1.07005						ENSDART00000009092	tasorb	2.41747
																			ENSDART00000075443	PPP2CA	2.1051														ENSDART00000000221	krt91	1.03378						ENSDART00000188044	tasorb	2.41747
																			ENSDART00000182078	PPP2CA	2.1051														ENSDART00000139760	dedd1	1.03147						ENSDART00000182188	map1ab	2.38332
																			ENSDART00000136355	dock4b	2.02715																						ENSDART00000099355	prr5a	2.37943
																			ENSDART00000136291	trim3b	2.00405											92			136								ENSDART00000177099	snap91b	2.362
																			ENSDART00000145353	anxa1a	1.99407																						ENSDART00000126963	ucp3	2.33049
																			ENSDART00000028011	msantd4	1.9925																						ENSDART00000078796	kansl2	2.29582
																			ENSDART00000156280	si:ch211-195b15.7	1.94028																						ENSDART00000190497	zgc:162144	2.23637
																			ENSDART00000159814	mef2d	1.93367																						ENSDART00000057441	rtn1a	2.23154
																			ENSDART00000187153	atf4b	1.91923																						ENSDART00000136992	fam107b	2.21225
																			ENSDART00000191144	atf4b	1.91923																						ENSDART00000137654	sdha	2.18853
																			ENSDART00000188771	rcvrna	1.88996																						ENSDART00000166907	hapln1a	2.12103
																			ENSDART00000133032	cyt1	1.80174																						ENSDART00000156280	si:ch211-195b15.7	2.10321
																			ENSDART00000164441	mapre3b	1.79139																						ENSDART00000184039	ptprfb	2.09212
																			ENSDART00000067281	cry1a	1.79026																						ENSDART00000169420	nme2b.2	2.05675
																			ENSDART00000131626	tsc22d1	1.76501																						ENSDART00000137821	micall2b	1.97525
																			ENSDART00000170401	taf12	1.74717																						ENSDART00000161030	r3hdm2	1.96501
																			ENSDART00000136992	fam107b	1.73681																						ENSDART00000184682	tjp2a	1.93339
																			ENSDART00000079694	gnai2b	1.73139																						ENSDART00000010604	rgl1	1.9133
																			ENSDART00000157450	atg16l1	1.70004																						ENSDART00000158487	sh2b1	1.88768
																			ENSDART00000188898	h3f3b.1	1.68919																						ENSDART00000161538	cyp1a	1.85544
																			ENSDART00000124824	sun1	1.63355																						ENSDART00000075726	myb	1.82161
																			ENSDART00000187166	foxo4	1.61654																						ENSDART00000014127	pou2f2a	1.8148
																			ENSDART00000168567	fam160b2	1.60674																						ENSDART00000172784	fam13b	1.78163
																			ENSDART00000003338	unkl	1.60503																						ENSDART00000193802	klhl13	1.67229
																			ENSDART00000082250	zgc:136930	1.58185																						ENSDART00000190902	atp1a3b	1.64121
																			ENSDART00000186427	tfg	1.49125																						ENSDART00000089546	abi3bpb	1.59793
																			ENSDART00000182067	ccng1	1.45828																						ENSDART00000166727	dtnbb	1.58311
																			ENSDART00000178590	islr2	1.45592																						ENSDART00000185725	jade1	1.56824
																			ENSDART00000158780	mapk8ip1a	1.44813																						ENSDART00000189189	cobl	1.56398
																			ENSDART00000191611	azin1b	1.41221																						ENSDART00000185873	faah2a	1.55739
																			ENSDART00000184257	atp2c1	1.41079																						ENSDART00000079159	hdac9b	1.55605
																			ENSDART00000185725	jade1	1.39352																						ENSDART00000169217	slit1b	1.54931
																			ENSDART00000186002	dpydb	1.39116																						ENSDART00000007122	guca1b	1.5274
																			ENSDART00000166907	hapln1a	1.36192																						ENSDART00000187153	atf4b	1.48926
																			ENSDART00000161265	twnk	1.35913																						ENSDART00000191144	atf4b	1.48926
																			ENSDART00000161254	eef1da	1.34199																						ENSDART00000172779	alas1	1.4587
																			ENSDART00000189695	basp1	1.32073																						ENSDART00000179678	cldni	1.4381
																			ENSDART00000156685	soga3a	1.3203																						ENSDART00000157750	sagb	1.42046
																			ENSDART00000184682	tjp2a	1.3186																						ENSDART00000168897	mapkbp1	1.37741
																			ENSDART00000144334	hmgn6	1.31341																						ENSDART00000152876	bahcc1b	1.37472
																			ENSDART00000026965	plxnb3	1.26151																						ENSDART00000149079	sagb	1.37437
																			ENSDART00000042065	col11a1a	1.25774																						ENSDART00000168305	snap91a	1.34732
																			ENSDART00000192109	zyg11	1.20885																						ENSDART00000042065	col11a1a	1.32578
																			ENSDART00000189182	pou4f2	1.19623																						ENSDART00000082250	zgc:136930	1.29397
																			ENSDART00000052512	hnrnpa0b	1.19123																						ENSDART00000191611	azin1b	1.28539
																			ENSDART00000101147	si:dkey-183i3.5	1.18947																						ENSDART00000140419	gad1b	1.28002
																			ENSDART00000186497	vsx1	1.17294																						ENSDART00000132767	pxdc1a	1.26721
																			ENSDART00000147156	sgk1	1.15257																						ENSDART00000145568	prrt1	1.26552
																			ENSDART00000039657	tpma	1.13786																						ENSDART00000168639	cry1b	1.25051
																			ENSDART00000105204	pbx3b	1.09306																						ENSDART00000166799	tln1	1.23936
																			ENSDART00000149989	pdca	1.07654																						ENSDART00000131626	tsc22d1	1.20632
																			ENSDART00000182079	six3a	1.0663																						ENSDART00000124597	nr1d2b	1.19877
																			ENSDART00000193037	saga	1.04722																						ENSDART00000190790	sertad2b	1.19869
																			ENSDART00000157750	sagb	1.04162																						ENSDART00000181968	CABZ01044281.1	1.19684
																			ENSDART00000015267	pcbp3	1.0415																						ENSDART00000149989	pdca	1.17953
																			ENSDART00000193709	cryaa	1.01947																						ENSDART00000184875	myclb	1.17574
																			ENSDART00000162305	si:ch211-117k10.3	1.01447																						ENSDART00000045232	mtss1la	1.15203
																			ENSDART00000090019	zeb2b	1.00342																						ENSDART00000180717	tspan3a	1.12336
																			ENSDART00000105036	cyt1l	1.00304																						ENSDART00000104722	cdk5r2a	1.11368
																			ENSDART00000185576	zc4h2	1.00125																						ENSDART00000160538	arhgap21a	1.107
																																											ENSDART00000055995	sagb	1.10263
																83			194																								ENSDART00000014787	pip4k2aa	1.10029
																																											ENSDART00000185507	ttbk2a	1.08135
																																											ENSDART00000075978	elmsan1b	1.08116
																																											ENSDART00000189294	prdm8b	1.08061
																																											ENSDART00000152073	si:ch211-242b18.1	1.0559
																																											ENSDART00000007961	nt5c2l1	1.04415
																																											ENSDART00000193037	saga	1.02275
																																											ENSDART00000141616	abcb5	1.0176
																																											ENSDART00000111102	chpfb	1.00949
																																								75			204

## Sheet: gDNAs ordered
col11a2		nosip		rnf2		kcnj13
TAATACGACTCACTATAGGCATATGCGGCCTGAGGGTGTTTTAGAGCTAGAAATAGC		TAATACGACTCACTATAGGTGGTTTTTCAGCGGCTTCGTTTTAGAGCTAGAAATAGC		TAATACGACTCACTATAGGAGGCCATCACGGATGGTCGTTTTAGAGCTAGAAATAGC		TAATACGACTCACTATAGGAGGCCTTTTGGTCAGCGGGTTTTAGAGCTAGAAATAGC
TAATACGACTCACTATAGGGAAACCCATTGGCCCGGAGTTTTAGAGCTAGAAATAGC		TAATACGACTCACTATAGGTCTCTCGCTCCTCAGATTGTTTTAGAGCTAGAAATAGC		TAATACGACTCACTATAGGATCAGAGCGTCAAAGTTAGTTTTAGAGCTAGAAATAGC		TAATACGACTCACTATAGGTCTCCAGGGCGAACGAGAGTTTTAGAGCTAGAAATAGC
TAATACGACTCACTATAGGCCAAAGGGACCTCCCGTAGTTTTAGAGCTAGAAATAGC		TAATACGACTCACTATAGGGAGCTGGTTGAGCCATTCGTTTTAGAGCTAGAAATAGC		TAATACGACTCACTATAGGAGGCCTTCTTCGATACTGGTTTTAGAGCTAGAAATAGC		TAATACGACTCACTATAGGCCTCAGAAGCGATGTGACGTTTTAGAGCTAGAAATAGC
TAATACGACTCACTATAGGCGGGTCCAAGAGGTCAACGTTTTAGAGCTAGAAATAGC		TAATACGACTCACTATAGGAGGGTCTGAGAACTGCACGTTTTAGAGCTAGAAATAGC		TAATACGACTCACTATAGGAGGAGACATTGCGCTGGAGTTTTAGAGCTAGAAATAGC		TAATACGACTCACTATAGGTGAGTGCTGTCCTCTACGGTTTTAGAGCTAGAAATAGC
