# Supplementary material for: Nanoparticle-based targeting of microglia improves the neural regeneration enhancing effects of immunosuppression in the zebrafish retina
Source: Commun Biol. 2023 May 18;6:534. doi: 10.1038/s42003-023-04898-9 (PMC10193316; doi:10.1038/s42003-023-04898-9)
Supplement: Supplementary file 5 — Supplemental Data 2 [file 42003_2023_4898_MOESM5_ESM.xlsx]

## Sheet: TunelDataSupp1
-Mtz	+Mtz
0	9.41176
1.11607	6.59341
2.18818	5.44662
0	8.06452
2.21729	13.3495
0.998004	17.1371
2.91829	11.9048
1.04603	5.26316
0	0
0	9.39457

## Sheet: NeuroprotectionSupp2
Non-transgenic	+Mtz	+Mtz, Dex	-Mtz
-0.01552	-0.0147228	0.036995	0.894999
-0.00699	-0.00204098	-0.03077	2.18735
-0.02622	-0.00204098	0.008461	0.9378
-0.02721	-0.0129394	-0.00363	0.608271
0.013217	0.085939	-0.00898	0.220881
-0.00085	-0.0301787	-0.02186	0.800876
-0.02285	-0.00719296	-0.01908	1.37711
-0.03394	0.0197559	-0.01912	0.299746
-0.02701	0.00429992	0.015911	1.67295
0.005093	-0.0157135	-0.0182	1.06663
-0.02007	-0.0268101	-0.01174	0.217242
	0.00172393	0.004849	1.16269
	-0.00787256	0.019598	0.202308
	-0.0229908	0.035823	0.440882
	0.001899	0.067719	1.40366
	0.0406165	-0.00389	2.50655
	0.0170173	-0.00505	0.450923
	-0.0211471	0.018853	0.903401
	-0.00750383	-0.01341	1.10243
	-0.0079689	0.000583	1.54325
	0.00388727	0.012245
	0.0114674
	-0.002138
	-0.00524781

## Sheet: AOLLSMFig1
Migration Speed				Displacement				Sphericity
Mtz only	Mtz+Dex	Dex only	Untreated	Mtz	Dex+Mtz	Dex	Untreated	Mtz only	Mtz+Dex	Dex only	Untreated
10.516	8.37425	7.40363	6.62191	35.1453	30.4682	32.3038	30.6855	0.976401	1.08346	0.961231	1.01492
7.8722	6.69784	10.1604	7.55146	28.3783	32.3686	41.8023	38.867	1.01147	0.968074	1.05298	0.914823
8.89852	2.84742	4.55536	6.42099	42.6345	14.5191	12.3885	29.0849	0.983784	0.848099	0.630421	1.00365
9.6727	5.53046	6.53934	6.23865	44.338	29.0901	30.1519	44.4942	1.03221	1.05031	0.947392	0.908198
11.4496	6.41462	6.17372	8.57979	36.0634	29.2074	50.0481	30.7928	0.996137	0.891681	0.975183	0.868141
	6.72347				24.1625				1.01499

## Sheet: MtzEffectSupp3
Displacement	Displacement	Speed	Speed	Sphericity	Sphericity
-	+	-	+	-	+
0.851217	0.837321	0.917756	0.855019	1.32635	1.01306
1.00405	1.06707	0.752727	0.979278	0.851732	0.738436
0.84279	1.03721	1.08142	1.10965	0.878115	1.13426
0.944782	0.898596	0.858843	1.19501	1.00186	1.46257
1.05245	0.782993	1.01847	0.934437	0.692243	1.13977
1.30778	0.732242	1.29337	1.43163	1.37759	1.14462
0.996921	0.882663	1.07767	0.797168	0.872102	0.995601

## Sheet: ToxicityFigure2
24 fish per condition
		2.5	12.5	25	50	100	200	400
n=10-12	D-Dex	0	0	0	0	0	0	8.3
	Dex	0	0	0	0	16.7	46.5	83.3
	Vehicle	0	0	0	0	0	0	0
		2.5	12.5	25	50	100	200	400
n=12	D-Dex	0	0	0	0	0	0	0
	Dex	0	0	0	8.3	25	41.6	75
	Vehicle	0	0	0	0	0	0	0
	Average
		2.5	12.5	25	50	100	200	400
	D-Dex	0	0	0	0	0	0	4.15
	Dex	0	0	0	4.15	20.85	44.05	79.15
	Vehicle	0	0	0	0	0	0	0

## Sheet: DFITCSupp4
1dpi	2dpi
1	0.632606
1	0.703204
1	0.805748
1	0.725742
1	0.769465

## Sheet: DCy5LocalizationFig3
-Mtz	+Mtz
1	1.626
1	1.079
1	1.961
1	2.604

## Sheet: DDexRegenerationFig4
Regeneration assay						PCNA				Rod counts in BrdU assay			BrdU counts in BrdU assay
Mtz only	+Dex (soak)	+Dex (PI)	+Dendrimer	+D-Dex (PI)		Mtz only total+	Mtz+DDex total+	DDex only total+		Mtz only	+D-Dex (PI)		Mtz only	+D-Dex (PI)
0.893975	1.53965	0.707057	0.56766	1.54519		6.28931	9.21659	3.80952		9.00901	6.42398		3.003	5.35332
1.2092	0.873668	1.67165	0.939042	0.843207		6.23701	13.8408	1.11111		13.0814	8.84956		1.45349	5.53097
1.0232	1.93102	0.695519	0.49054	1.8581		4.65116	9.43396	8.04829		11.5132	2.34742		3.28947	8.21596
1.30935	1.75426	1.83364	0.495281	3.02392		5.90551	3.57995	4.98008		3.04878	20.3252		12.1951	17.6152
0.743518	0.166611	0.730133	0.103987	1.65272		4.84262	10.0671	0		15.2027	9.23077		10.1351	6.15385
1.57934	1.19627	0.424604	0.178579	2.24948		5.57103	23.7557	0.87108		18.2768	16.9014		9.13838	8.4507
1.02136	2.02379	0.762902	0.627082	1.14781		6.73854	10.7066	14.2857		15.8371	27.0758		11.3122	16.2455
0.632752	2.0201	0.818285	1.29241	1.07951		5.74788	5.6926	3.64078		15.625	24.3902		6.00962	9.14634
0.649828	0.848284	1.20643	0.506659	2.4807			10.7867	5.52486		14.0306	13.9752		2.55102	21.7391
0.471218	1.14735	0.863976	1.52788	1.57103				4.69683		11.9306	48.1586		7.59219	14.1643
1.46627	0.458295	1.7861	0.696617	0.992741						15.7385	54.3478		4.84262	17.0807
0.241824	1.05089	1.21335	0.511716	1.3435						10.6952	15.1515		9.35829	18.1818
0.32111	1.76903	1.91949	0.440917	0.674289						5.2356	31.7287		5.2356	10.9409
2.51933	1.5535	1.71595	2.10723	1.18566						9.69529	33.75		4.15512	6.25
0.241824	1.12612	1.09612	0.550593	1.71364
0.461843	0.243806	0.652131	0.762359	1.35919
0.884044	1.41725	0.198216	1.38944	2.13677
0.59663	1.14371	0.578791	1.04967	0.323092
0.638256	1.13776	1.45887	0.863817	1.4668
0.317146	1.99207	0.214073	0.908699	2.68186
2.62438	0.578791	0.461843	0.746872	3.25867
1.31814	1.1893	1.14965	0.808505	3.47869
2.11497	1.75025	1.445	0.220616	0.578791
0.336967	0.578791	1.89296	0.364428	2.50743
0.237859	1.2448	0.24777	0.374226	1.36373
0.297324	2.09514	1.09614	0.873616	2.39445
1.49653	0.81665	0.551041	0.415315	3.1001
0.648167	0.479683	1.87512	0.66501	1.43737
3.21308	2.85035	0.227948		1.42437
0.673935	2.111	1.74232		2.16101
0.406343	0.251734	0.461843		1.13838
1.24282	2.81467	0.697721		0.927296
0.943508	0.951437	0.842418		2.76765
0.414272	0.51338	2.13875		1.29871
1.81368	0.640238	0.872151		1.71284
0.329939	3.2329	4.48959		1.93073
0.835061	0.957628	0.778989		1.08267
0.763255	2.70637	1.22938		0.95639
1.21514	1.60822	0.768207		1.20957
0.901297	1.73141	0.285369		2.08858
1.10867	1.00096	1.30428		1.89545
2.09787	1.55499	2.5219		1.18357
1.41323	0.960104	1.23371		1.04429
2.49652	0.438887	1.04615		1.41013
0.295274	0.27856	1.38042
0.376985	0.945247	1.83973
2.32629	2.97131	1.204
0.423411	2.55718	1.76483
0.603547	1.07524	1.43737
0.825157	1.60203	0.72859
0.290322	0.630165	1.01396
0.294036	0.524931	0.857965
1.41385	2.62589	0.863536
1.06534	0.672878	0.452505
0.92482	2.89888	1.84407
0.354946	0.684639	1.46399
1.32654	0.966294	0.987341
1.77157	0.086663	1.24609
0.659005		1.23495
0.754141		1.87069
0.37549
1.56897
1.38027
0.813562
0.114733
0.171942
0.372962
0.476633
2.46092
0.949788
0.249379
0.630558
0.143495
2.6907
1.98555
0.726011
2.02284

## Sheet: qPCRSupp4
Mtz only	il6st	stat3	tnfa	mmp9
1	1.92	1.03	0.19	1.01732
1	2.12	1.56	0.28	1.29093
1	1.75	2.29	0.31	0.878912

## Sheet: RNAseqValFig6
qPCR				Regeneration assay
Mtz only	rnf2	kcnj13		Mtz + D-Dex	+kcnj13 mut.	+rnf2 mut.	No Mtz	non-transgenic
1	10.54	1.4		1.08575	1.37826	1.39305	0.512505	0.222984
1	3.22	2.32		1.52372	1.58287	0.457557	2.15128	0.198608
1	17.9	6.11		0.772052	0.513502	1.97688	0.610368	0.263345
				1.0334	1.15888	0.686135	1.42664	0.156249
				0.555861	0.987443	1.33551	1.54996	0.173032
				0.716506	2.07958	0.320489	1.05256	0.148256
				0.459954	1.1381	1.3407	0.608671	0.187019
				0.36085	0.169704	1.00463	0.669764
				0.264544	0.499495	0.668152	1.95216
				1.28915	0.363166	0.699322	1.77284
				1.45699	0.954301	0.308501	1.09063
				0.429983	1.53186	0.770453	0.598489
				1.22881	0.744434	0.818407	1.60087
				1.26118	0.665239	0.665355	1.97083
				0.995835	0.514203	1.27836	1.99741
				1.27436	0.87058	0.313696
				0.871955	0.523819	0.859833
				0.75327	1.73664	0.464988
				2.30017	0.718978	0.664108
				1.0354	0.985413	0.30773
				0.788436	1.14041	0.825326
				0.843582	0.321872	0.85757
				1.29914	1.31068
				1.19005	0.914138
				0.725697
				1.48336
				1.47359
				1.09289
				1.15455
				0.772152
				1.07083
				0.803265
				1.37007
				0.613762
				2.45448
				0.911875
				0.99503
				1.45267
				0.497798
				0.734817
				1.17831
				1.34123
				0.522122
				0.765364
				0.723504
				0.910178
				0.60358
				0.984282
				0.604711
				0.711059
				1.54487
				0.73312
				0.879631
				1.10025
